# Supplementary material for: Reactivation of Coccidioidomycosis in a Mouse Model of Asymptomatic Controlled Disease
Source: J Fungi (Basel). 2022 Sep 21;8(10):991. doi: 10.3390/jof8100991 (PMC9605249; doi:10.3390/jof8100991)
Supplement: Supplementary file 1 [file jof-08-00991-s001.zip]

Archive with 1 entries (1 files):
- jof-1894636-supplementary.pdf
